# Supplementary material for: Angiogenesis Suppression via VEGF–VEGFR2 Inhibition and Stromal–Endothelial Crosstalk Disruption by Myrosinase-Activated Broccoli Extract
Source: Molecules. 2026 Mar 20;31(6):1042. doi: 10.3390/molecules31061042 (PMC13028631; doi:10.3390/molecules31061042)
Supplement: Supplementary file 1 [file molecules-31-01042-s001.zip]

Archive with 1 entries (1 files):
- molecules-4170115-supplementary.pdf
